# Supplementary material for: Supercoiling and looping promote DNA base accessibility and coordination among distant sites
Source: Nat Commun. 2021 Sep 28;12:5683. doi: 10.1038/s41467-021-25936-2 (PMC8478907; doi:10.1038/s41467-021-25936-2)
Supplement: Supplementary file 4 — Source Data [file 41467_2021_25936_MOESM4_ESM.xlsx]

## Sheet: Figure 1b
Bands corresponding to supercoiled and nicked minicircle were quantified for each replicate. The linear band was not quantified as explained in the main text.
Run 1						Run 2						Run 3
	Raw data (band volumes)		Fraction remaining				Raw data (band volumes)		Fraction remaining				Raw data (band volumes)		Fraction remaining
Time (s)	Nicked	Supercoiled	Supercoiled	Nicked		Time (s)	Nicked	Supercoiled	Supercoiled	Nicked		Time (s)	Nicked	Supercoiled	Supercoiled	Nicked
0	810256	14284460	0.946322	0.053678		0	470491	13150088	0.965457	0.034543		0	703648	13325632	0.949844	0.050156
15	7084432	11305918	0.748998	0.46933		15	4784464	8058056	0.591609	0.35127		15	5901224	8618080	0.614292	0.42064
30	9139192	5415044	0.358738	0.60546		30	6016768	4000448	0.293706	0.44174		30	6972223	4989267	0.355632	0.49698
45	9033112	1661533	0.110074	0.59843		45	5755205	754766	0.0554136	0.42254		45	6635464	2196512	0.156566	0.47297
60	8191904	874880	0.0579594	0.5427		60	5145208	615594	0.0451959	0.37775		60	6293326	955193	0.0680857	0.44859
90	6259621	178980	0.0118571	0.41469		90	4127439	175937	0.012917	0.30303		90	5162080	386185	0.0275271	0.36795
120	5227157	227968	0.0151025	0.34629		120	3119159	205648	0.0150983	0.229		120	4652512	281780	0.0200851	0.33163
180	4192384	200059	0.0132536	0.27774		180	2609006	138592	0.0101752	0.19155		180	3477128	214448	0.0152858	0.24785
240	3481376	218240	0.014458	0.23064		240	2067342	117570	0.00863181	0.15178		240	3100400	303430	0.0216283	0.22099
300	2963434	236212	0.0156486	0.19632		300	2032570	129391	0.00949966	0.14923		300	2782059	337467	0.0240545	0.1983
360	2775680	117631	0.00779287	0.18388		360	1761520	119410	0.00876689	0.12933		360	2338432	380031	0.0270884	0.16668
420	2513248	211026	0.0139801	0.1665		420	1541648	176789	0.0129795	0.11319		420	2185962	394574	0.028125	0.15581
480	2314444	193017	0.0127871	0.15333		480	1419104	289376	0.0212455	0.10419		480	2128704	328436	0.0234108	0.15173
540	1990345	343940	0.0227855	0.13186		540	1385231	292674	0.0214876	0.1017		540	2081136	164916	0.0117551	0.14834
600	1560442	245959	0.0162944	0.10338		600	1082162	304768	0.0223756	0.079451		600	1445600	196477	0.0140048	0.10304
3600	846491	204498	0.0135476	0.056079		3600	601577	175031	0.0128505	0.044167		3600	647413	413893	0.0295021	0.046147
Combined data for supercoiled (fraction remaining over time):								Combined data for nicked (fraction remaining over time):
Time (s)	Run 1	Run 2	Run 3	Mean	Std. Dev.			Time (s)	Run 1	Run 2	Run 3	Mean	Std. Dev.
0	0.946322	0.965457	0.949844	0.95387	0.010184			0	0.053678	0.034543	0.050156	0.046125	0.010184
15	0.748998	0.591609	0.614292	0.65163	0.08508			15	0.46933	0.35127	0.42064	0.41375	0.059331
30	0.358738	0.293706	0.355632	0.33603	0.036682			30	0.60546	0.44174	0.49698	0.51472	0.08329
45	0.110074	0.0554136	0.156566	0.10735	0.050631			45	0.59843	0.42254	0.47297	0.49798	0.090573
60	0.0579594	0.0451959	0.0680857	0.05708	0.01147			60	0.5427	0.37775	0.44859	0.45635	0.082748
90	0.0118571	0.012917	0.0275271	0.017434	0.0087572			90	0.41469	0.30303	0.36795	0.36189	0.056076
120	0.0151025	0.0150983	0.0200851	0.016762	0.0028779			120	0.34629	0.229	0.33163	0.30231	0.063907
180	0.0132536	0.0101752	0.0152858	0.012905	0.0025731			180	0.27774	0.19155	0.24785	0.23905	0.043764
240	0.014458	0.00863181	0.0216283	0.014906	0.0065098			240	0.23064	0.15178	0.22099	0.20114	0.043016
300	0.0156486	0.00949966	0.0240545	0.016401	0.0073065			300	0.19632	0.14923	0.1983	0.18128	0.027777
360	0.00779287	0.00876689	0.0270884	0.014549	0.01087			360	0.18388	0.12933	0.16668	0.15996	0.027888
420	0.0139801	0.0129795	0.028125	0.018362	0.0084702			420	0.1665	0.11319	0.15581	0.14517	0.028204
480	0.0127871	0.0212455	0.0234108	0.019148	0.0056139			480	0.15333	0.10419	0.15173	0.13642	0.027921
540	0.0227855	0.0214876	0.0117551	0.018676	0.0060287			540	0.13186	0.1017	0.14834	0.1273	0.023652
600	0.0162944	0.0223756	0.0140048	0.017558	0.0043261			600	0.10338	0.079451	0.10304	0.09529	0.013718
3600	0.0135476	0.0128505	0.0295021	0.018633	0.009419			3600	0.056079	0.044167	0.046147	0.048798	0.0063831
(Std. Dev. = standard deviation)

## Sheet: Figure 2a 
Full uncropped gels for each minicircle are shown below.

## Sheet: Figure 2b
Bands corresponding to nicked minicircle were quantified. Fraction remaining was determined relative to the band volume at time = 0.
Nicked 336 bp minicircle:
		Run 1		Run 2		Run 3		Fraction remaining
Time (min)	Time (s)	Raw data	Fraction	Raw data	Fraction	Raw data	Fraction	Mean	Std. Dev.
0	0	13182674	1	12830655	1	12317971	1	1	0
30	1800	11252301	0.85357	10592569	0.82557	10791116	0.87605	0.85173	0.02529
60	3600	10687014	0.81069	9926624	0.77366	9846687	0.79938	0.79458	0.018977
90	5400	10408960	0.78959	9611862	0.74913	8532736	0.69271	0.74381	0.048659
120	7200	9652864	0.73224	8840672	0.68903	8593847	0.69767	0.70631	0.022865
150	9000	8675989	0.65814	8225792	0.6411	7753061	0.62941	0.64288	0.014448
180	10800	8463296	0.642	7992187	0.6229	7427688	0.603	0.62263	0.019501
210	12600	7790604	0.59097	7866606	0.61311	6990485	0.5675	0.59053	0.022808
240	14400	7316832	0.55503	7101702	0.55349	6532111	0.53029	0.54627	0.01386
270	16200	6573837	0.49867	6593312	0.51387	5878690	0.47725	0.4966	0.018398
300	18000	5836024	0.4427	6234623	0.48592	4939312	0.40098	0.4432	0.042472
Nicked 333 bp minicircle:
		Run 1		Run 2		Run 3		Fraction remaining
Time (min)	Time (s)	Raw data	Fraction	Raw data	Fraction	Raw data	Fraction	Mean	Std. Dev.
0	0	17436026	1	14246550	1	15892483	1	1	0
30	1800	15545575	0.89158	11281120	0.79185	12797690	0.80527	0.82956	0.054123
60	3600	10224624	0.58641	7288794	0.51162	10677234	0.67184	0.58996	0.080169
90	5400	10233723	0.58693	8416704	0.59079	8817152	0.5548	0.57751	0.019759
120	7200	8742412	0.5014	6661731	0.4676	7318538	0.4605	0.4765	0.021854
150	9000	7318750	0.41975	5669202	0.39794	6053711	0.38092	0.39953	0.019464
180	10800	5660155	0.32462	4786603	0.33598	5049140	0.31771	0.3261	0.0092249
210	12600	5199581	0.29821	3936461	0.27631	4217876	0.2654	0.27997	0.016709
240	14400	3866213	0.22174	3372050	0.23669	3519366	0.22145	0.22663	0.0087163
270	16200	3414190	0.19581	2545704	0.17869	2259303	0.14216	0.17222	0.027404
300	18000	2686644	0.15409	2131832	0.14964	1825065	0.11484	0.13952	0.021492
Nicked 339 bp minicircle:
		Run 1		Run 2		Run 3		Fraction remaining
Time (min)	Time (s)	Raw data	Fraction	Raw data	Fraction	Raw data	Fraction	Mean	Std. Dev.
0	0	11679470	1	10866413	1	12376843	1	1	0
30	1800	8762816	0.75028	7684712	0.7072	8698070	0.70277	0.72008	0.026245
60	3600	5370586	0.45983	4529891	0.41687	5721055	0.46224	0.44631	0.025527
90	5400	2897691	0.2481	2433088	0.22391	3314860	0.26783	0.24661	0.021998
120	7200	1865776	0.15975	1459711	0.13433	1934741	0.15632	0.15013	0.013793
150	9000	1017497	0.087118	853848	0.078577	1130341	0.091327	0.085674	0.0064965
180	10800	755556	0.064691	516954	0.047574	731136	0.059073	0.057112	0.0087253
210	12600	437247	0.037437	389767	0.035869	398672	0.032211	0.035172	0.0026818
240	14400	286085	0.024495	220233	0.020267	371054	0.02998	0.024914	0.00487
270	16200	240207	0.020567	224121	0.020625	271637	0.021947	0.021046	0.00078054
300	18000	190080	0.016275	224881	0.020695	265620	0.021461	0.019477	0.0027993
(Std. Dev. = standard deviation)

## Sheet: Figure 2c 
Uncropped image of the helical repeat estimation gel is shown below.
Relative migration of each topoisomer band was detemined using ImageQuantTL. Rf values are shown below:
Minicircle size	Lk	Rf
333 bp	31	0.149
333 bp	32	0.057
333 bp	33	0.19
336 bp	31	0.183
336 bp	32	0.047
336 bp	33	0.17
339 bp	31	0.21
339 bp	32	0.069
339 bp	33	0.117

## Sheet: Figure 3 d and 3e
Data used to generate the plots in figures 3d and 3e are shown below:
Fraction at site 2 was detemined from Bal-31 + BbvCI digest fragments (see Supp. fig. 6a and b)
Fraction at site 3 was determined from Bal-31 + Nde I digest fragments (see Supp. Fig. 6 c and d)
Fraction at site 1 was calculated as follows: (Fraction at site 1) = 1- (fraction at site 2) - (fraction at site 3)
For further details of how the relative fraction of Bal-31 and S1 nuclease cleavage at each site was quantified (and statistical data) please see source data for Supplementary Figure 6.
Figure 3d: Bal-31
Lk	∆Lk	Site 1	Site 2	Site 3
26	-6	0.62227	0.34853	0.029197
27	5	0.42802	0.46022	0.11176
28	-4	0.25337	0.61058	0.13605
29	-3	0.85198	0.079744	0.068281
30	-2	0.56878	0.064614	0.36661
31	-1	0.5912	0.12494	0.28386
Figure 3e: S1 nuclease
Lk	∆Lk	Site 1	Site 2	Site 3
26	-6	0.27074	0.38344	0.34583
27	5	0.27516	0.24832	0.47651
28	-4	0.41476	0.2892	0.29603
29	-3	0.86395	0.041344	0.094706
30	-2	0.48354	0.082399	0.43406
31	-1	N.D.	N.D.	N.D.

## Sheet: Figure 4 
Figure 4a: Bal-31 cleavage rates as a function of superhelical density (sigma)
Minicircle size (bp)	Lk	Sigma	Rate (s-1)	Std. Dev.
336	26	-0.18905	0.0158	0.00012
336	27	-0.15786	0.0168	0.0003
336	28	-0.12667	0.0155	0.0006
339	29	-0.10348	0.00815	0.00112
336	29	-0.095476	0.0123	0.0003
333	29	-0.087327	0.0125	0.0003
339	30	-0.072566	0.0129	0.0007
336	30	-0.064286	0.0149	0.0008
333	30	-0.055856	0.013	0.0007
339	31	-0.041652	0.00161	0.00034
336	31	-0.033095	0.00079	0.0002
333	31	-0.024384	0.000258	4.4e-05
339	32	-0.010737	0	0
336	32	-0.0019048	0	3.37e-06
333	32	0.0070871	0	0
336	33	0.029286	0	7.2e-06
339	34	0.051091	0	2.06e-06
336	34	0.060476	1.81e-05	2.9e-06
333	34	0.07003	4.11e-05	9.9e-06
339	35	0.082006	8.79e-05	1.66e-05
336	35	0.091667	0.000227	1.3e-05
Figure 4b: S1 nuclease cleavge rates as a function of superhelical density (sigma)
Minicircle size (bp)	Lk	Sigma	Rate (s-1)	Std. Dev.
336	26	-0.18905	0.0038513	0.00026059
336	27	-0.15786	0.002467	0.00049322
336	28	-0.12667	0.002111	0.000106
336	29	-0.095476	0.001497	0.000243
336	30	-0.064286	0.0002836	7.58e-05
336	31	-0.033095	1.039e-05	3.26e-06
336	32	-0.0019048	0	0
336	33	0.029286	0	0
336	34	0.060476	0	0
336	35	0.091667	1.4066e-05	2.4e-06

## Sheet: Figure 5 
Figure 5a: Bal-31 cleavage rates as a function of superhelical density (sigma) for double-length minicircle
Minicircle size (bp)	Lk	Sigma	Rate (s-1)	Std. Dev.
666	56	-0.1188	0.0173	0.0002
672	57	-0.11107	0.00954	0.00143
666	57	-0.10306	0.0116	0.0015
672	58	-0.095476	0.0149	0.0001
666	58	-0.087327	0.0169	0.0002
672	59	-0.079881	0.0181	0.0008
666	59	-0.071592	0.0158	0.00095
672	60	-0.064286	0.00159	0.0002
666	60	-0.055856	0.000659	0.000371
672	61	-0.04869	0.00165	8.08e-05
666	61	-0.04012	0.000958	0.000117
672	62	-0.033095	2.702e-05	1.11e-06
666	62	-0.024384	2.0967e-05	2.3349e-06
672	63	-0.0175	1.74e-05	3.33e-06
666	63	-0.0086486	1.205e-05	4.73e-06
672	64	-0.0019048	6.2e-06	3.2e-06
666	64	0.0070871	1.76e-06	3.05e-06
Figure 5b: Comparison of cleavage rates for different size minicircles. (Data compiled from data used to generate figures 4a and 5a)
	666 and 672 bp		333, 336 and 339 bp
Sigma	Rate	Std. Dev.	Rate	Std. Dev.
-0.1188	0.0173	0.0002
-0.11107	0.00954	0.00143
-0.10306	0.0116	0.0015
-0.095476	0.0149	0.0001
-0.087327	0.0169	0.0002
-0.079881	0.0181	0.0008
-0.071592	0.0158	0.00095
-0.064286	0.00159	0.0002
-0.055856	0.000659	0.000371
-0.04869	0.00165	8.08e-05
-0.04012	0.000958	0.000117
-0.033095	2.702e-05	1.11e-06
-0.024384	2.0967e-05	2.3349e-06
-0.0175	1.74e-05	3.33e-06
-0.0086486	1.205e-05	4.73e-06
-0.0019048	6.2e-06	3.2e-06
0.0070871	1.76e-06	3.05e-06
-0.18905			0.0158	0.00012
-0.15786			0.0168	0.0003
-0.12667			0.0155	0.0006
-0.10348			0.00815	0.00112
-0.095476			0.0123	0.0003
-0.087327			0.0125	0.0003
-0.072566			0.0129	0.0007
-0.064286			0.0149	0.0008
-0.055856			0.013	0.0007
-0.041652			0.00161	0.00034
-0.033095			0.00079	0.0002
-0.024384			0.000258	4.4e-05
-0.010737			0	0
-0.0019048			0	3.37e-06
0.0070871			0	0
0.029286			0	7.2e-06
0.051091			0	2.06e-06
0.060476			1.81e-05	2.9e-06
0.07003			4.11e-05	9.9e-06
0.082006			8.79e-05	1.66e-05
0.091667			0.000227	1.3e-05
Figure 5c: Mapping of Bal-31 cleavage site on 672 bp minicircle

## Sheet: Supplementary figure 2
Uncropped images of each gel are shown below.
Bands corresponding to supercoiled minicircle remaining were quantified. Fraction remaining was determined relative to the band volume at time=0
DNA concentration = 2.5 micrograms/ml
	Raw data			Fraction remaining
Time (s)	Run 1	Run 2	Run 3	Run 1	Run 2	Run 3	Mean	Std. Dev.
0	25089	23128	20380	1	1	1	1	0
10	17863	16040	15170	0.712	0.69353	0.74438	0.71664	0.02574
20	13483	10723	9910.9	0.5374	0.46362	0.4863	0.49577	0.037791
30	6818.6	6347	6238.5	0.27178	0.27443	0.30611	0.28411	0.019101
40	3424.3	3164.9	3819.1	0.13649	0.13684	0.18739	0.15357	0.029287
50	1880	1844.9	1705.8	0.074933	0.079769	0.083699	0.079467	0.0043908
DNA concentration = 3.75 micrograms/ml
	Raw data			Fraction remaining
Time (s)	Run 1	Run 2	Run 3	Run 1	Run 2	Run 3	Mean	Std. Dev.
0	16441.5	16980	15523.5	1	1	1	1	0
10	11538.5	12660.1	12968.5	0.70179	0.74559	0.83541	0.76093	0.068118
20	8272.5	9962.5	8812	0.50315	0.58672	0.56765	0.55251	0.043795
30	5518.09	6265.56	5196.11	0.33562	0.369	0.33472	0.34645	0.019537
40	3841.85	4288.17	2847	0.23367	0.25254	0.1834	0.2232	0.035739
50	2955.8	2446	1475.33	0.17978	0.14405	0.095038	0.13962	0.042544
DNA concentration = 5 micrograms/ml
	Raw data			Fraction remaining
Time (s)	Run 1	Run 2	Run 3	Run 1	Run 2	Run 3	Mean	Std. Dev.
0	19487	17133	15439.5	1	1	1	1	0
10	13247	14056	12859	0.67979	0.82041	0.83286	0.77769	0.085009
20	10746.9	10338.9	7914	0.55149	0.60345	0.51258	0.55584	0.045591
30	7461.31	6938.24	4967.7	0.38289	0.40496	0.32175	0.36987	0.043107
40	3593.5	4007.82	3169.29	0.1844	0.23392	0.20527	0.20787	0.024862
50	2146.29	2495.83	2502.48	0.11014	0.14567	0.16208	0.1393	0.02655
A cleavage rate was determined for each individual run at each different DNA concentration.
DNA concentration		Cleavage rate (s-1)					Cleavage rate (nM/s)
µg/ml	nM	Run 1	Run 2	Run 3	Mean	Std. Dev.	Mean	Std. Dev.
2.5	11.273	0.0217	0.0215	0.0206	0.021267	0.00058595	0.23975	0.0066057
3.75	16.91	0.019	0.0187	0.0213	0.019667	0.0014224	0.33257	0.024054
5	22.547	0.0193	0.0195	0.021	0.019933	0.00092916	0.44943	0.02095
(Cleavage rate expressed as nM/s =cleavage rate (s-1) x DNA concentration (nM))

## Sheet: Supplementary figure 3
Supplementary Figure 3b: Band corresponding to uncleaved gapped circle in supplementary figure 3a was quantified. Experiment was performed only once. Fraction remaining was determined relative to time = zero
Time (s)	Raw data	Fraction remaining
0	25217258	1
15	8757024	0.34726
30	2659254	0.10545
45	1798015	0.071301
60	984364	0.039035
90	429892	0.017048
Supplementary Figure 3d: Band corresponding to Bal-31 nicked and gapped intermediate was quantified. Fraction remaining was determined relative to time = zero. Experiment was performed three times.
	Run 1		Run 2		Run 3		Fraction remaining
Time (s)	Raw data	Fraction	Raw data	Fraction	Raw data	Fraction	Mean	Std. Dev.
0	24827502	1	26275996	1	22843200	1	1	0
15	23825984	0.95966	23096856	0.87901	20029600	0.87683	0.90517	0.047205
30	21548736	0.86794	21923782	0.83437	19384912	0.84861	0.8503	0.016849
45	19980464	0.80477	20017028	0.7618	17405686	0.76196	0.77618	0.024763
60	18265632	0.7357	19018436	0.7238	16122004	0.70577	0.72175	0.015069
90	15091574	0.60786	15661903	0.59605	13907162	0.60881	0.60424	0.0071086
120	13961853	0.56235	13852449	0.52719	12134656	0.53122	0.54025	0.019242
180	11925282	0.48033	12245142	0.46602	9810176	0.42946	0.4586	0.026233
240	10534117	0.42429	10876576	0.41394	8745455	0.38285	0.40703	0.021568
300	9496100	0.38248	9720992	0.36996	8337696	0.365	0.37248	0.0090083
360	8762135	0.35292	8881205	0.338	7473835	0.32718	0.33937	0.012924
420	8335297	0.33573	8209938	0.31245	7563634	0.33111	0.32643	0.012325
480	7890656	0.31782	7904321	0.30082	8017981	0.351	0.32321	0.025521
540	7452720	0.30018	7065973	0.26891	5538276	0.24245	0.27051	0.028898
600	6636004	0.26728	6208981	0.2363	5814912	0.25456	0.25271	0.015572
3600	3388802	0.13649	3128676	0.11907	2978610	0.13039	0.12865	0.0088394
Cleavage rates were detetmined separately for early (0 to 90s) and later (240 to 600s) timepoints. This was done for each individual replicate.
Early timepoints (fast)					Later timepoints (slow)
Run 1	Run 2	Run 3	Mean	Std. Dev.,	Run 1	Run 2	Run 3	Mean	Std. Dev.
0.0044838	0.0042345	0.0041983	0.00430553	0.000155441	0.00039924	0.00045963	0.0003608	0.000406557	4.98196e-05

## Sheet: Supplementary figure 6a and 6c 
Supplementary Figure 6a. Experiment was performed twice and samples from both replicates were loaded on the same gel. Only one set of replicates is shown in the Supplementary figure. Uncropped gel is shown below.
Assay was repeated an addiitonal time at a later date alongside assay for S1 nuclease (see below). Data for all 3 runs combined (see below)
Bands corresponding to Bal-31 cleavage at site 2 (the larger of the two fragments) and cleavage at sites 1 and 3 were quantified. The band volume for site a cleavage was adjuted to correct for the difference in fragment sizes.
	Run 1				Run 2
	Raw data				Raw data
Lk	Sites 1 and 3	Site 2	Site 2 (corrected)	Fraction at site 2	Sites 1 and 3	Site 2	Site 2 (corrected)	Fraction at site 2
26	16247216	6298804	8523600	0.344098	15046000	7154800	9681900	0.391537
27	14483257	9072233	12277000	0.458777	20681000	12550000	16983000	0.450908
28	6857561	8910336	12058000	0.637465	7917800	11361000	15374000	0.660061
29	16496671	1128713	1527400	0.0847422	21665000	1056800	1430100	0.0619222
30	18926466	839970	1136700	0.0566561	26690000	1066800	1443600	0.0513123
31	3737488	492624	666620	0.151363	3953200	319250	432020	0.0985173
A similar analysis was perfomed for S1 nuclease. As a control, the experiment was repated with Bal-31 at the same time and loaded on the same gel. Uncropped gel is shown below
The gel was quantified as described above for the Bal-31 assay.
	S1 nuclease				Bal-31 (run 3)
Lk	Sites 1 and 3	Site 2	Site 2 corrected	Fraction at site 2	Sites 1 and 3	Site 2	Site 2 corrected	Fraction at site 2
26	5.53844e+06	2.55134e+06	3.4443e+06	0.383436	1.17915e+07	3.92327e+06	5.29642e+06	0.309951
27	5818928	1.42396e+06	1.92234e+06	0.248324	7.64e+06	5.03829e+06	6.8017e+06	0.470976
28	7.39436e+06	2228576	3.00858e+06	0.289205	4.92353e+06	4182976	5.64702e+06	0.534222
29	3837696	122600	165510	0.0413444	1.09974e+07	830998	1.12185e+06	0.0925672
30	2237120	148807	200890	0.0823991	2813328	195768	264287	0.0858739
Supplementary Figure 6c: Data for all 3 Bal-31 experiments combined.
Lk	Run 1	Run 2	Run 3	Mean	Std. Dev.
26	0.344098	0.391537	0.309951	0.348529	0.0409731
27	0.458777	0.450908	0.470976	0.460221	0.0101116
28	0.637465	0.660061	0.534222	0.610582	0.0670884
29	0.0847422	0.0619222	0.0925672	0.0797439	0.0159222
30	0.0566561	0.0513123	0.0858739	0.0646141	0.0186044
31	0.151363	0.0985173	N.D.	0.12494	0.0373677

[truncated: 3 more sheets: Supplementary figure 6d and 6f, Supplementary Table 2, Supplementary Table 3]
